# Supplementary material for: Power and Weakness of Repetition – Evaluating the Phylogenetic Signal From Repeatomes in the Family Rosaceae With Two Case Studies From Genera Prone to Polyploidy and Hybridization (Rosa and Fragaria)
Source: Front Plant Sci. 2021 Dec 7;12:738119. doi: 10.3389/fpls.2021.738119 (PMC8688825; doi:10.3389/fpls.2021.738119)
Supplement: Supplementary Figure 1 — Principal Coordinate Analysis (PCoA) of Rosaceae species based on the inverted and summarized edges matrices from comparative RepeatExplorer2 output. [file Data_Sheet_1.zip]

Archive with 5 entries (5 files):
- Supplementary _file_1_file_sorter.sh
- Supplementary _file_2_R_script.R
- Supplementary Figure 1.pdf
- Supplementary Figure 2.pdf
- Supplementary Table 1.XLSX
