# Supplementary material for: Power and Weakness of Repetition – Evaluating the Phylogenetic Signal From Repeatomes in the Family Rosaceae With Two Case Studies From Genera Prone to Polyploidy and Hybridization (Rosa and Fragaria)
Source: Front Plant Sci. 2021 Dec 7;12:738119. doi: 10.3389/fpls.2021.738119 (PMC8688825; doi:10.3389/fpls.2021.738119)
Supplement: Supplementary Figure 1 — Principal Coordinate Analysis (PCoA) of Rosaceae species based on the inverted and summarized edges matrices from comparative RepeatExplorer2 output. [file Data_Sheet_1.zip › Supplementary _file_1_file_sorter.sh]

#! /bin/bash
#set -x
# ---
# title: "Bash script for executing from the parent directory of the decompressed RepeatExplorer2 archive to produce txt-files containing numbers of edges between species matrices (edges), observed/expected number of edges between species matrices (obs) and species read counts (reads)."
# author: "Veit Herklotz"
# ---
echo "Execute in the parent directory of the RepeatExplorer2 archive"
echo "Note: If structure of RepeatExplorer2 output, including cluster's index.html may change, the script maybe needs to be adapted"

# create a directory
mkdir analysis 

# copy all clusters index.html into analysis directory
for f in *Archive*/seqclust/clustering/clusters/*/index.html; do cp -v "$f" ./analysis//"${f//\//_}"; done
ls -v ./analysis| cat -n | while read n f; do mv -n ./analysis/"$f" ./analysis/"$n.html"; done 

# transfom all html files into txt files
for f in ./analysis/*.html; do html2text -width 120 "$f" > "$f".txt; done

# delete all html files
rm ./analysis/*.html
# rename according cluster number
cd ./analysis/
for f in *.txt; do mv "$f" "CL$f"; done;
cd ..

echo "### Orginal number of clusters ###"
ls -l ./analysis/| wc -l

#### filter out contamination
for f in ./analysis/*.txt; do grep -l "contamination" "$f"| xargs -r rm ; done

# This command would filter out plastid annotation, could be adapted to any other text
#for f in ./analysis/*.txt; do grep -l "contamination" "$f"| xargs -r rm ; done

echo "### Number of clusters after filtering contamination ###"
ls -l ./analysis/| wc -l

echo "### extract matrices edges, obs and read counts per cluster "

#create sub directories
mkdir ./analysis/edges
mkdir ./analysis/obs
mkdir ./analysis/reads

cd ./analysis/

# extract the number of edges matrices
for f in *.txt; do sed -n '/between/,/observed/p' "$f" > temp && sed '1d;$d' temp > ./edges/"$f".edges; done
####################
# extract the number of observed/expected edges matrices
for f in *.txt; do sed -n '/observed/,/protein domains:/p' "$f" > temp && sed '1d;$d' temp > ./obs/"$f".obs; done

# remove 0kb size species-specific edges and obs clusters

#remove obs 
find ./obs/ -size 0 -delete

echo "removed 0 kb sized species-specific cluster matrices"

expr $(ls -l ./edges/|wc -l) - $(ls -l ./obs/|wc -l)
# remove edges
find ./edges/ -size 0 -delete

echo "### remove NA's from observed/expected matrices ######"

# removes matrices with NAs in the observed/expected edges
cd ./obs/
echo "number of obs matrices before and after NA's removed"
ls -l|wc -l
for f in *.obs; do grep -l "NA" "$f"| xargs -r rm; done
ls -l|wc -l
cd ..

# extract the number of reads for each cluster
for f in *.txt; do sed -n '/counts/,/between/p' "$f" > temp && sed '1d;$d' temp > ./reads/"$f".reads; done
# replace the header becasue of miss leading space
cd ./reads/
for f in *.reads; do sed -i 's/Read count/Read_count/g' "$f"; done

cd ../..

for f in ./analysis/*.txt; do grep -H "CANR4" "$f"; done

##################################################
echo "# Including an examplary selection of annotated clusters with hits lager than 1% #"

# transposon classes
for f in ./analysis/*.txt; do grep -H "Class" "$f"; done>anno_sorter.txt
# rDNA
for f in ./analysis/*.txt; do grep -H "rDNA" "$f"; done>>anno_sorter.txt
# satellite
for f in ./analysis/*.txt; do grep -H "Putative satellites" "$f"; done>>anno_sorter.txt


mkdir ./analysis/anno/
mkdir ./analysis/anno/classI
mkdir ./analysis/anno/classII
mkdir ./analysis/anno/rDNA
mkdir ./analysis/anno/satDNA
mkdir ./analysis/anno/non_anno

# Class I (not all possible)
grep "LINE" anno_sorter.txt|cut -f1 |uniq|awk '$4>=1'|sed -e 's/:/ /' > ./analysis/anno/classI/LINE
grep "Ale" anno_sorter.txt |cut -f1 |uniq|awk '$4>=1'|sed -e 's/:/ /' > ./analysis/anno/classI/Ale
grep "Angela" anno_sorter.txt |cut -f1 |uniq|awk '$4>=1'|sed -e 's/:/ /' > ./analysis/anno/classI/Angela
grep "Bianca" anno_sorter.txt |cut -f1 |uniq|awk '$4>=1'|sed -e 's/:/ /' > ./analysis/anno/classI/Bianca
grep "Ikeros" anno_sorter.txt |cut -f1 |uniq|awk '$4>=1'|sed -e 's/:/ /' > ./analysis/anno/classI/Ikeros
grep "Ivana" anno_sorter.txt |cut -f1 |uniq|awk '$4>=1'|sed -e 's/:/ /' > ./analysis/anno/classI/Ivana
grep "SIRE" anno_sorter.txt |cut -f1 |uniq|awk '$4>=1'|sed -e 's/:/ /' > ./analysis/anno/classI/SIRE
grep "TAR" anno_sorter.txt |cut -f1 |uniq|awk '$4>=1'|sed -e 's/:/ /' > ./analysis/anno/classI/TAR
grep "Tork" anno_sorter.txt |cut -f1 |uniq|awk '$4>=1'|sed -e 's/:/ /' > ./analysis/anno/classI/Tork
grep "Chlamyvir" anno_sorter.txt |cut -f1 |uniq|awk '$4>=1'|sed -e 's/:/ /' > ./analysis/anno/classI/Chlamyvir
grep "non-chromo-outgroup" anno_sorter.txt |cut -f1 |uniq|awk '$4>=1'|sed -e 's/:/ /' > ./analysis/anno/classI/non_chromo_outgroup
grep "CRM" anno_sorter.txt |cut -f1 |uniq|awk '$4>=1'|sed -e 's/:/ /' > ./analysis/anno/classI/CRM
grep "Galadriel" anno_sorter.txt |cut -f1 |uniq|awk '$4>=1'|sed -e 's/:/ /' > ./analysis/anno/classI/Galadriel
grep "Reina" anno_sorter.txt |cut -f1 |uniq|awk '$4>=1'|sed -e 's/:/ /' > ./analysis/anno/classI/Reina
grep "Tcn1" anno_sorter.txt |cut -f1 |uniq|awk '$4>=1'|sed -e 's/:/ /' > ./analysis/anno/classI/Tcn1
grep "Tekay" anno_sorter.txt |cut -f1 |uniq|awk '$4>=1'|sed -e 's/:/ /' > ./analysis/anno/classI/Tekay
grep "Athila" anno_sorter.txt |cut -f1 |uniq|awk '$4>=1'|sed -e 's/:/ /' > ./analysis/anno/classI/Athila
grep "Ogre" anno_sorter.txt |cut -f1 |uniq|awk '$4>=1'|sed -e 's/:/ /' > ./analysis/anno/classI/Ogre
grep "Retand" anno_sorter.txt |cut -f1 |uniq|awk '$4>=1'|sed -e 's/:/ /' > ./analysis/anno/classI/Retand
grep "pararetrovirus" anno_sorter.txt |cut -f1 |uniq|awk '$4>=1'|sed -e 's/:/ /' > ./analysis/anno/classI/pararetrovirus
grep "TatI" anno_sorter.txt |cut -f1 |uniq|awk '$4>=1'|sed -e 's/:/ /' > ./analysis/anno/classI/TatI
grep "TatIII" anno_sorter.txt |cut -f1 |uniq|awk '$4>=1'|sed -e 's/:/ /' > ./analysis/anno/classI/TatIII

# Class II (not all possible)
grep "hAT" anno_sorter.txt |cut -f1 |uniq|awk '$4>=1'|sed -e 's/:/ /' > ./analysis/anno/classII/hAT
grep "EnSpm_CACTA" anno_sorter.txt |cut -f1 |uniq|awk '$4>=1'|sed -e 's/:/ /' > ./analysis/anno/classII/EnSpm_CACTA
grep "MuDR_Mutator" anno_sorter.txt |cut -f1 |uniq|awk '$4>=1'|sed -e 's/:/ /' > ./analysis/anno/classII/MuDR_Mutator
grep "PIF_Harbinger" anno_sorter.txt |cut -f1 |uniq|awk '$4>=1'|sed -e 's/:/ /' > ./analysis/anno/classII/PIF_Harbinger
grep "Helitron" anno_sorter.txt |cut -f1 |uniq|awk '$4>=1'|sed -e 's/:/ /' > ./analysis/anno/classII/Helitron

#rDNA
grep "45S_rDNA" anno_sorter.txt |cut -f1 |uniq|awk '$4>=1'|sed -e 's/:/ /' > ./analysis/anno/rDNA/45S
grep "5S_rDNA/5S_rDNA" anno_sorter.txt |cut -f1 |uniq|awk '$4>=1'|sed -e 's/:/ /' > ./analysis/anno/rDNA/5S
# satellite
grep "Putative satellites" anno_sorter.txt |cut -f1 |uniq|sed -e 's/:/ /' > ./analysis/anno/satDNA/satDNA


##### sub folder for each repeat type
mkdir analysis/anno/classI_obs
cd analysis/anno/classI_obs
ls ../classI| while read line; do mkdir -p "${line%/*}"; done
cd ..
mkdir classII_obs
cd classII_obs
ls ../classII| while read line; do mkdir -p "${line%/*}"; done
cd ..
mkdir classI_edges
cd classI_edges
ls ../classI| while read line; do mkdir -p "${line%/*}"; done
cd ..
mkdir classII_edges
cd classII_edges
ls ../classII| while read line; do mkdir -p "${line%/*}"; done
cd ..
mkdir classI_reads
cd classI_reads
ls ../classI| while read line; do mkdir -p "${line%/*}"; done
cd ..
mkdir classII_reads
cd classII_reads
ls ../classII| while read line; do mkdir -p "${line%/*}"; done
cd ..
mkdir ./rDNA_obs
cd ./rDNA_obs
ls ../rDNA| while read line; do mkdir -p "${line%/*}"; done
cd ..
mkdir ./rDNA_edges
cd ./rDNA_edges
ls ../rDNA| while read line; do mkdir -p "${line%/*}"; done
cd ..
mkdir ./rDNA_reads
cd ./rDNA_reads
ls ../rDNA| while read line; do mkdir -p "${line%/*}"; done
cd ..
mkdir ./satDNA_obs
cd ./satDNA_obs
ls ../satDNA| while read line; do mkdir -p "${line%/*}"; done
cd ..
mkdir ./satDNA_edges
cd ./satDNA_edges
ls ../satDNA| while read line; do mkdir -p "${line%/*}"; done
cd ..
mkdir ./satDNA_reads
cd ./satDNA_reads
ls ../satDNA| while read line; do mkdir -p "${line%/*}"; done
cd ..

#### copy files according to annotations
cd classI
for f in ./*; do cat "$f"|awk '{print $1}'| while read line; do cp ../../obs/"${line##*/}"* ../classI_obs/"$f"; done;done
for f in ./*; do cat "$f"|awk '{print $1}'| while read line; do cp ../../edges/"${line##*/}"* ../classI_edges/"$f"; done;done
for f in ./*; do cat "$f"|awk '{print $1}'| while read line; do cp ../../reads/"${line##*/}"* ../classI_reads/"$f"; done;done

cd ../classII
for f in ./*; do cat "$f"|awk '{print $1}'| while read line; do cp ../../obs/"${line##*/}"* ../classII_obs/"$f"; done;done
for f in ./*; do cat "$f"|awk '{print $1}'| while read line; do cp ../../edges/"${line##*/}"* ../classII_edges/"$f"; done;done
for f in ./*; do cat "$f"|awk '{print $1}'| while read line; do cp ../../reads/"${line##*/}"* ../classII_reads/"$f"; done;done

cd ../rDNA
for f in ./*; do cat "$f"|awk '{print $1}'| while read line; do cp ../../obs/"${line##*/}"* ../rDNA_obs/"$f"; done;done
for f in ./*; do cat "$f"|awk '{print $1}'| while read line; do cp ../../edges/"${line##*/}"* ../rDNA_edges/"$f"; done;done
for f in ./*; do cat "$f"|awk '{print $1}'| while read line; do cp ../../reads/"${line##*/}"* ../rDNA_reads/"$f"; done;done

cd ../satDNA
for f in ./*; do cat "$f"|awk '{print $1}'| while read line; do cp ../../obs/"${line##*/}"* ../satDNA_obs/"$f"; done;done
for f in ./*; do cat "$f"|awk '{print $1}'| while read line; do cp ../../edges/"${line##*/}"* ../satDNA_edges/"$f"; done;done
for f in ./*; do cat "$f"|awk '{print $1}'| while read line; do cp ../../reads/"${line##*/}"* ../satDNA_reads/"$f"; done;done

cd ../

echo "Possible 'cp' error because of removed species-specific clusters or matrices with NAs"
### non-annotated

grep -r "CL*" ./|cut -d ":" -f2|awk '{print $1}'|awk -F'/' '{print $3}'|sed -r '/^\s*$/d' >../../annotated_clustes.tmp

ls ../edges/ >../../all_edges.tmp
ls ../obs/ >../../all_obs.tmp
ls ../reads/ >../../all_reads.tmp
cd ../..
echo "Number of clusters with >1% annotaiton hits"
grep "CL" annotated_clustes.tmp | uniq |wc -l


# non-annotated edges
mkdir ./analysis/anno/non_anno_edges
grep -vf annotated_clustes.tmp all_edges.tmp | while read line; do cp ./analysis/edges/"${line##*/}" ./analysis/anno/non_anno_edges/;done
# non-annotated obs
mkdir ./analysis/anno/non_anno_obs
grep -vf annotated_clustes.tmp all_obs.tmp | while read line; do cp ./analysis/obs/"${line##*/}" ./analysis/anno/non_anno_obs/;done
# non-annotated reads
mkdir ./analysis/anno/non_anno_reads
grep -vf annotated_clustes.tmp all_reads.tmp | while read line; do cp ./analysis/reads/"${line##*/}" ./analysis/anno/non_anno_reads/;done

echo "Number of clusters with no or <1% annotaiton hits"
grep -vf annotated_clustes.tmp all_reads.tmp|wc -l


rm *.tmp


#################
echo "### Done ###"
