# Supplementary material for: Power and Weakness of Repetition – Evaluating the Phylogenetic Signal From Repeatomes in the Family Rosaceae With Two Case Studies From Genera Prone to Polyploidy and Hybridization (Rosa and Fragaria)
Source: Front Plant Sci. 2021 Dec 7;12:738119. doi: 10.3389/fpls.2021.738119 (PMC8688825; doi:10.3389/fpls.2021.738119)
Supplement: Supplementary Figure 1 — Principal Coordinate Analysis (PCoA) of Rosaceae species based on the inverted and summarized edges matrices from comparative RepeatExplorer2 output. [file Data_Sheet_1.zip › Supplementary _file_2_R_script.R]

# ---
# title: "R script for inverting and summarizing matrices extracted from RepeatExplorer2 archive"
# author: "Veit Herklotz"
# ---

setwd(dir = "</your/path/>/analysis/obs/") # set working directory for obseverd/expected edges
#setwd(dir = "</your/path/>/analysis/edges/"") # set sworking directory if you want work with number of edges matrices
### 1. list file names
ff2 <- list.files(path=".", full.names=FALSE)
obs <- lapply(ff2, function(x) {
  tmp <- try(read.table(x, header = TRUE, sep = ""))
  if (!inherits(tmp, 'try-error')) tmp
})
names(obs) <- list.files(path=".", full.names=FALSE)

### 2. add 1 edge to each in odere to avoid zero
obs.one<-lapply(obs, function(x) {
  tmp <- try(x+1)### avoid zero
  if (!inherits(tmp, 'try-error')) tmp
})

### 3. invert to get a distance 
obs.one.inv<-lapply(obs.one, function(x) {
  tmp <- try(1/x)	### avoid zero!
  if (!inherits(tmp, 'try-error')) tmp
})

######### summarize all disimailarities
obs.trans.sum<-Reduce("+", obs.one.inv)

### square rooting
obs.sum.dist.sqrt<-as.dist(sqrt(obs.trans.sum))

### further proceed with multivariate statistics ####
