# Supplementary material for: Power and Weakness of Repetition – Evaluating the Phylogenetic Signal From Repeatomes in the Family Rosaceae With Two Case Studies From Genera Prone to Polyploidy and Hybridization (Rosa and Fragaria)
Source: Front Plant Sci. 2021 Dec 7;12:738119. doi: 10.3389/fpls.2021.738119 (PMC8688825; doi:10.3389/fpls.2021.738119)
Supplement: Supplementary Figure 1 — Principal Coordinate Analysis (PCoA) of Rosaceae species based on the inverted and summarized edges matrices from comparative RepeatExplorer2 output. [file Data_Sheet_1.zip › Supplementary Table 1.XLSX]

## Sheet: Tabelle1
Supplement Table 1. Analyzed species including authors and taxonomic information of four different data sets with respective indirect proportional RepeatExplorer2 read input according to genome size. The genome size as 2C value, its source and the Short Read Archive (SRA) accession numbers are given.
read tag id	Species	Tribus	Subgenus | section	Genome size 2C value [pg]	Source of c-value	SRA run accession number	Number of RE input reads
							Data set „Rosaceae“	Data set „Fragaria“	Data set „Rosa“	Data set “Rosa sect. Caninae”
Crmo	Crataegus mollis (Torr. & A. Grey) Scheele	Maleae		1.46	PCDB	SRR3130998	109589
Cyob	Cydonia oblonga Mill.	Maleae		1.5	PCDB	SRR3164622	106667
Ddru	Dryas drummondii Hook.	Dryadeae		1.2	PCDB	SRR5313975	133333
Ejap	Eriobotrya japonica (Thunb.) Lindl.	Maleae		1.5	PCDB	SRR5602604	106667
Fvul	Filipendula vulgaris Moench	Ulmarieae		0.79	PCDB	SRR10028579	202532
FxbS	Fragaria ×bifera Duchesne	Potentilleae		0.49	2x hybrid F. vesca × F. virids	SRR15003065		220408
FxbB	Fragaria ×bifera Duchesne	Potentilleae		0.69	imputed 3x hybrid F. vesca × F. virids	SRR15003076		166154
buch	Fragaria bucharica Losinsk.	Potentilleae		0.42	203.686Mb, (Hirakawa et al. 2014; Tennessen et al. 2014)	SRR15003074	380952	257143
iinu	Fragaria iinumae Makino	Potentilleae		0.49	221Mb, (Hirakawa et al. 2014)	SRR9217949	326531
maSt	Fragaria mandshurica Staudt	Potentilleae		0.36	imputed 1/2 of F. orientalis (Staudt, 2003)	SRR15003075		300000
moAS	Fragaria moschata Weston	Potentilleae		0.7	PCDB	SRR15003078		154286
moWa	Fragaria moschata Weston	Potentilleae		0.7	PCDB	SRR15003077		154286
FmoZ	Fragaria moschata Weston	Potentilleae		0.7	PCDB	SRR15003072	228571	154286
orie	Fragaria orientalis Losinsk.	Potentilleae		0.72	349.3 Mbp (Hirakawa et al. 2014, Soundararajan et al. 2019)	SRR15003073	222222	150000
FveZ	Fragaria vesca L.	Potentilleae		0.49	240 Mbp (Shulaev et al. 2011, Soundararajan et al. 2019)	SRR15003071		220408
veSt	Fragaria vesca L.	Potentilleae		0.49	240 Mbp (Shulaev et al. 2011, Soundararajan et al. 2019)	SRR15003070	326531	220408
veNO	Fragaria vesca L.	Potentilleae		0.49	240 Mbp (Shulaev et al. 2011, Soundararajan et al. 2019)	SRR15003069		220408
viNi	Fragaria viridis Weston	Potentilleae		0.4	PCDB	SRR15003068		220408
viSt	Fragaria viridis Weston	Potentilleae		0.4	PCDB	SRR15003067		220408
viAs	Fragaria viridis Weston	Potentilleae		0.4	PCDB	SRR15003066	400000	220408
Geur	Geum urbanum L.	Colurieae		3.01	PCDB	ERR2187925	53156
Gist	Gillenia stipulata (Willd.) Nutt.	Gillenieae		1.01	PCDB	SRR3152429	158416
Mbac	Malus baccata (L.) Borkh.	Maleae		1.44	PCDB	SRR7248834	111111
Mdom	Malus domestica (Suckow) Borkh.	Maleae		1.49	PCDB	SRR2996117	107383
Phop	Physocarpus opulifolius (L.) Maxim.	Neillieae		0.4	PCDB	SRR3166816	400000
Pavi	Prunus avium (L.) L.	Amygdaleae		0.86	PCDB	DRR124615	186047
Prul	Prunus dulcis (Mill.) D.A. Webb	Amygdaleae		0.66	PCDB	SRR5602582	242424
Prpe	Prunus persica (L.) Batsch	Amygdaleae		0.6	PCDB	SRR4457913	266667
Rarv	Rosa arvensis Huds.	Roseae	subgen. Rosa sect. Synstylae	1.1	PCDB	SRR8265809	145455		145454
CanS	Rosa canina L.	Roseae	subgen. Rosa sect. Caninae	2.9	Herklotz et al. 2018	ERR1662939	55172		55172	200000
can2|canB	Rosa canina L.	Roseae	subgen. Rosa sect. Caninae	2.9	Herklotz et al. 2018	SRR8265808			55172	200000
caxr	Rosa canina L.× R. rubiginosa L.	Roseae	subgen. Rosa sect. Caninae	2.9	imputed according to R. canina	SRR15033883				200000
Rchi	Rosa chinensis Jacq.	Roseae	subgen. Rosa sect. Indicae	1.2	PCDB	SRR7077020			133333
cor1	Rosa corymbifera Borkh.	Roseae	subgen. Rosa sect. Caninae	2.9	imputed according to R. canina	SRR15033881				200000
cxr2	Rosa corymbifera Borkh. × R. rubiginosa L.	Roseae	subgen. Rosa sect. Caninae	2.9	imputed according to R. canina	SRR15033878				200000
cxr1	Rosa corymbifera Borkh.× R. rubiginosa L.	Roseae	subgen. Rosa sect. Caninae	2.9	imputed according to R. canina	SRR15033879				200000
dumS	Rosa dumalis Bechst.	Roseae	subgen. Rosa sect. Caninae	2.9	imputed according to R. canina	ERR1662941				200000
Rgal	Rosa gallica L.	Roseae	subgen. Rosa sect. Gallicanae	2.2	PCDB	SRR6175524			72727
Rino	Rosa inodora Fr.	Roseae	subgen. Rosa sect. Caninae	2.9	Herklotz et al. 2018	ERR1662940			55172	200000
Rlea	Rosa laevigata Michx.	Roseae	subgen. Rosa sect. Laevigatae	1.1	PCDB	SRR7077018			145454
Rmaj	Rosa majalis Herrm.	Roseae	subgen. Rosa sect. Rosa	1.16	imputed according to R. rugosa	SRR6175513			137931
Rmin	Rosa minutifolia Engelm.	Roseae	subg. Hesperhodos	0.8	imputed according to R. persica	SRR7077023			200000
Rmul	Rosa multiflora Thunb.	Roseae	subgen. Rosa sect. Synstylae	1.7	PCDB	DRR059751			94117
Rper	Rosa persica Juss.	Roseae	subg. Hulthemia	0.8	PCDB	SRR7077021			200000
Rrub|rub1	Rosa rubiginosa L.	Roseae	subgen. Rosa sect. Caninae	2.9	Herklotz et al. 2018	SRR10402274	55172		55172	200000
rub2	Rosa rubiginosa L.	Roseae	subgen. Rosa sect. Caninae	2.9	imputed according to R. canina	SRR15033877				200000
rubZ	Rosa rubiginosa L.	Roseae	subgen. Rosa sect. Caninae	2.9	imputed according to R. canina	SRR10402274				200000
mic1	Rosa rubiginosa L.× R. corymbifera Borkh.	Roseae	subgen. Rosa sect. Caninae	2.9	imputed according to R. canina	SRR15033876				200000
Rrug	Rosa rugosa Thunb.	Roseae	subgen. Rosa sect. Rosa	1.16	PCDB	SRR7077019	137931		137931
sheZ	Rosa sherardii Davies	Roseae	subgen. Rosa sect. Caninae	2.9	imputed according to R. canina	SRR10402273			55172	200000
Ruid	Rubus ideaus L.	Rubeae		0.58	PCDB	SRR8690416	275862
						Total	4738391	2879011	1542807	2600000
PCDB	Plant DNA C-values Database, Release 7.1, April 2019. Leitch IJ, Johnston E, Pellicer J, Hidalgo O, Bennett MD, https://cvalues.science.kew.org/
	Herklotz, V., Kovařík, A., Lunerová, J., Lippitsch, S., Groth, M., & Ritz, C. M. (2018). The fate of ribosomal RNA genes in spontaneous polyploid dogrose hybrids [Rosa L. sect. Caninae (DC.) Ser.] exhibiting non‐symmetrical meiosis. The Plant Journal, 94(1), 77-90.
	Hirakawa, Hideki, et al. "Dissection of the octoploid strawberry genome by deep sequencing of the genomes of Fragaria species." DNA research 21.2 (2014): 169-181.
	Shulaev, V., Sargent, D. J., Crowhurst, R. N., Mockler, T. C., Folkerts, O., Delcher, A. L., ... & Folta, K. M. (2011). The genome of woodland strawberry (Fragaria vesca). Nature genetics, 43(2), 109-116.
	Soundararajan, P., Won, S. Y., & Kim, J. S. (2019). Insight on Rosaceae family with genome sequencing and functional genomics perspective. BioMed research international, 2019.
	Staudt, G. (2003). Notes on Asiatic Fragaria species: III. Fragaria orientalis Losinsk. and Fragaria mandshurica spec. nov. Botanische Jahrbücher für Systematik, Pflanzengeschichte und Pflanzengeographie, 397-419.
	Tennessen, J. A., Govindarajulu, R., Ashman, T. L., & Liston, A. (2014). Evolutionary origins and dynamics of octoploid strawberry subgenomes revealed by dense targeted capture linkage maps. Genome biology and evolution, 6(12), 3295-3313.
